# Supplementary material for: Dissecting Out the Molecular Mechanism of Insecticidal Activity of Ostreolysin A6/Pleurotolysin B Complexes on Western Corn Rootworm
Source: Toxins (Basel). 2021 Jun 29;13(7):455. doi: 10.3390/toxins13070455 (PMC8310357; doi:10.3390/toxins13070455)
Supplement: Supplementary file 1 [file toxins-13-00455-s001.zip]

Archive with 1 entries (1 files):
- toxins-1272464-supp final.pdf
